# Supplementary material for: Comparison of Hemodynamic Response between Patients with Systolic Heart Failure Differing in Serum Aldosterone Concentrations during and after a 6-Minute Walk Test
Source: J Clin Med. 2023 Jan 28;12(3):1007. doi: 10.3390/jcm12031007 (PMC9917580; doi:10.3390/jcm12031007)
Supplement: Supplementary file 1 [file jcm-12-01007-s001.zip]

Archive with 1 entries (1 files):
- jcm-2144814-supplementary.pdf
